# Supplementary material for: Orally Delivered Connexin43 Hemichannel Blocker, Tonabersat, Inhibits Vascular Breakdown and Inflammasome Activation in a Mouse Model of Diabetic Retinopathy
Source: Int J Mol Sci. 2023 Feb 15;24(4):3876. doi: 10.3390/ijms24043876 (PMC9961562; doi:10.3390/ijms24043876)
Supplement: Supplementary file 1 [file ijms-24-03876-s001.zip]

Archive with 1 entries (1 files):
- ijms-2188774-supplementary.pdf
